# Supplementary material for: Microtubule retrograde flow retains neuronal polarization in a fluctuating state
Source: Sci Adv. 2022 Nov 4;8(44):eabo2336. doi: 10.1126/sciadv.abo2336 (PMC9635824; doi:10.1126/sciadv.abo2336)
Supplement: Supplementary file 2 — Table S1 [file sciadv.abo2336_table_s1.zip]

Archive with 1 entries (1 files):
- sciadv.abo2336_table_s1.xlsx
