# Supplementary material for: Microtubule retrograde flow retains neuronal polarization in a fluctuating state
Source: Sci Adv. 2022 Nov 4;8(44):eabo2336. doi: 10.1126/sciadv.abo2336 (PMC9635824; doi:10.1126/sciadv.abo2336)
Supplement: Supplementary file 2 — Table S1 [file sciadv.abo2336_table_s1.zip › sciadv.abo2336_table_s1.xlsx]

## Sheet: Sheet1
Coding sequence	Forward/	For plasmid	Overhang	Sequence 5’ >> 3’
	reverse
TUBB2a	Forward	Pβactin-TUBB2a-mEos3.2; Pβactin-TUBB2a-Dronpa; Pβactin-TUBB2a-mScarlet; Pβactin-TUBB2a-mNeonGreen;	Backbone upstream	CTCCGCAGCCCCCAAGCTAGCTCGAGATGCGCGAGATCGTGCAC
TUBB2a	Reverse	Pβactin-TUBB2a-mEos3.2; Pβactin-TUBB2a-Dronpa; Pβactin-TUBB2a-mScarlet; Pβactin-TUBB2a-mNeonGreen;	Linker 1	ACTAGAACCTCCTGAACTTCCAGCCTCATCTTCACCCTCC
mEos3.2	Forward	Pβactin-TUBB2a-mEos3.2	Linker 1	GGAAGTTCAGGAGGTTCTAGTATGAGTGCGATTAAGCCAGAC
mEos3.2	Reverse	Pβactin-TUBB2a-mEos3.2	Pβactin downstream1	CGACTGCAGAATTCGAAGCTTCTAGATTATCTAGATCCGGTGGATCC
Dronpa	Forward	Pβactin-TUBB2a-Dronpa	Linker 1	GGAAGTTCAGGAGGTTCTAGTATGGTGAGTGTGATTAAACCAGACATG
Dronpa	Reverse	Pβactin-TUBB2a-Dronpa	Pβactin downstream2	GGTACCGTCGACTGCAGAATTCGAAGCTTTTACTTGGCCTGCCTCGG
mNeonGreen	Forward	Pβactin-TUBB2a-mNeonGreen	Linker 1	GGAAGTTCAGGAGGTTCTAGTATGGTGAGCAAGGGCGAG
mNeongreen	Reverse	Pβactin-TUBB2a-mNeonGreen	Pβactin downstream1	CGACTGCAGAATTCGAAGCTTCTAGATTACTTGTACAGCTCGTCCATGC
mScarlet	Forward	Pβactin-TUBB2a-mScarlet	Linker 1	GGAAGTTCAGGAGGTTCTAGTGTGAGCAAGGGCGAG
mScarlet	Reverse	Pβactin-TUBB2a-mScarlet	Pβactin downstream2	GGTACCGTCGACTGCAGAATTCGAAGCTTTTACTTGTACAGCTCGTCCATGC
CAMSAP3	Forward	Pβactin-mNeonGreen-CAMSAP3	Linker 1	GGAAGTTCAGGAGGTTCTAGTATGGTGGAAGCG
CAMSAP3	Reverse	Pβactin-mNeonGreen-CAMSAP3	Pβactin downstream2	GGTACCGTCGACTGCAGAATTCGAAGCTTTTATTTGGGGGTACC
mNeonGreen	Forward	Pβactin-mNeonGreen-CAMSAP3	Pβactin upstream	CTCCGCAGCCCCCAAGCTAGCTCGAGATGGTGAGCAAGGGCGAG
mNeonGreen	Reverse	Pβactin-mNeonGreen-CAMSAP3	Linker 1	ACTAGAACCTCCTGAACTTCCCTTGTACAGCTCGTCCATGC
IC2-N237 (IC2N)	Forward	Pβactin-IC2N-dCer3	Pβactin upstream	CTCCGCAGCCCCCAAGCTAGCTCGAGATGTCGGACAAAAGTGATTTAAAAGC
IC2-N237 (IC2N)	Reverse	Pβactin-IC2N-dCer3, Pβactin-FRB-dCer3-CAAX	Linker 1	ACTAGAACCTCCTGAACTTCCCTTAGCACCTGCTTGAATCTCC
dCerulean3 (dCer3)	Forward	Pβactin-IC2-dCer3	Linker 1	GGAAGTTCAGGAGGTTCTAGTATGGTGAGCAAGGGCGAGGAGC
dCerulean3 (dCer3)	Reverse	Pβactin-IC2-dCer3, Pβactin-FRB-C2-dCer3	Pβactin downstream1	CGACTGCAGAATTCGAAGCTTCTAGATTACCCGGCGGCGGTCACG
dCerulean3 (dCer3)	Reverse	Pβactin-FRB-dCer3-CAAX	Linker 2	TCCACCACTTGATCCACCAGACGTGACCGCCGCCGGG
dCerulean3 (dCer3)	Forward	Pβactin-FRB-C2-dCer3	Linker 2	TCTGGTGGATCAAGTGGTGGAGTGAGCAAGGGCGAGGAGC
dCerulean3 (dCer3)	Forward	Pβactin-dCer3-C2-dCer3	Pβactin upstream	CTCTGTTCCTCCGCAGCCCCCAAGCTAGCATGGTGAGCAAGGGCGAGG
dCerulean3 (dCer3)	Reverse	Pβactin-dCer3-C2-dCer3	Linker 1	ACTAGAACCTCCTGAACTTCCCCCGGCGGCGGT
Dynein motor (Dync1h1motor)	Forward	Pβactin-FKBP-mScarlet-Dync1h1motor, Pβactin-FKBP-Halo-Dync1h1motor	Linker 2	TCTGGTGGATCAAGTGGTGGAGGCGAGATGGCCTTGGAAG
Dynein motor (Dync1h1 motor)	Reverse	Pβactin-FKBP-mScarlet-Dync1h1motor, Pβactin-FKBP-Halo-Dync1h1motor	Pβactin downstream1	GGTACCGTCGACTGCAGAATTCGAAGCTTTTACTCAGTGCACAGAACGGCAAC
Dynein motor-deficient motor domain (Dynh1c1K2599T)	Reverse	Pβactin-FKBP-Scarlet-Dync1h1motorK2599T	-	GAAGAGTGTCATGGTCGTGCCAG
Dynein motor-deficient motor domain (Dynh1c1K2599T)	Forward	Pβactin-FKBP-Scarlet-Dync1h1motorK2599T	-	GGTCTGGCACGACCATGAC
Lipid anchor (CAAX)	Forward	Pβactin-FRB-dCer3-CAAX	Linker 2	TCTGGTGGATCAAGTGGTGGAGGTAAAAAGAAGAAAAAG
Lipid anchor (CAAX)	Reverse	Pβactin-FRB-dCer3-CAAX	Pβactin downstream1	GGTACCGTCGACTGCAGAATTCGAAGCTTCTACATAATTACACAC
Transmembrane domain (C2)	Forward	Pβactin-FRB-C2-dCer3	Linker 1	GGAAGTTCAGGAGGTTCTAGTTGCACTGAACCCCTAGG
Transmembrane domain (C2)	Reverse	Pβactin-FRB-C2-dCer3	Linker 2	TCCACCACTTGATCCACCAGACTCCCCCATGCTGAATTCATAA
FRB	Forward	Pβactin-dCer-C2-FRB	Linker 2	TCTGGTGGATCAAGTGGTGGAATGGCTTCTAGAATCCTCTGG
FRB	Reverse	Pβactin-dCer3-C2-FRB	Pβactin downstream1	GGTACCGTCGACTGCAGAATTCGAAGCTTTTACTTTGAGATTCGTCGGAACAC
FRB	Forward	Pβactin-FRB-C2-dCer3	Linker 1	GGAAGTTCAGGAGGTTCTAGTATGGCTTCTAGAATCCTCTGG
FRB	Reverse	Pβactin-FRB-C2-dCer3	Linker 2	TCCACCACTTGATCCACCAGACTTTGAGATTCGTCGGAACAC
FKBP	Forward	Pβactin-FKBP-mScarlet-Dync1h1motor, Pβactin-FKBP-Scarlet-Dync1h1motor K2599T	Pβactin upstream	CTCTGTTCCTCCGCAGCCCCCAAGCTAGCATGGGAGTGCAGGTGG
FKBP	Reverse	Pβactin-FKBP-mScarlet-Dync1h1motor, Pβactin-FKBP-Scarlet-Dync1h1motor K2599T	Linker 1	ACTAGAACCTCCTGAACTTCCTTCCAGTTTTAGAAGCTCC
FKBP	Reverse	Pβactin-FKBP-Dync1h1motor	Linker 2	TCCACCACTTGATCCACCAGATTCCAGTTTTAGAAGCTCC
mScarlet	Forward	Pβactin-FKBP-mScarlet-Dync1h1motor, Pβactin-FKBP-Scarlet-Dync1h1motorK2599T	Linker 1	GGAAGTTCAGGAGGTTCTAGTGTGAGCAAGGGCGAG
mScarlet	Reverse	Pβactin-FKBP-mScarlet-Dync1h1motor, Pβactin-FKBP-Scarlet-Dync1h1motorK2599T	Linker 2	TCCACCACTTGATCCACCAGACTTGTACAGCTCGTCCATGC
Halo	Forward	Pβactin-FKBP-Halo-Dync1h1motor	Linker 1	GGAAGTTCAGGAGGTTCTAGTATGGCAGAAATCGGTACTGG
Halo	Reverse	Pβactin-FKBP-Halo-Dync1h1motor	Linker 2	TCCACCACTTGATCCACCAGAGCCGGAAATCTCGAGCG
Halo	Forward	Pβactin-Halo-CAMSAP3	Pβactin upstream	CTCTGTTCCTCCGCAGCCCCCAAGCTAGCATGGCAGAAATCGGTACTGG
Halo	Reverse	Pβactin-Halo-CAMSAP3	Linker 1	ACTAGAACCTCCTGAACTTCCGCCGGAAATCTCGAGCG
mEos3.2	Forward	Pβactin-TUBB2a-mEos3.2-mEos3.2-mEos3.2	Linker 1	GGAAGTTCAGGAGGTTCTAGTATGAGTGCGATTAAGCCAGAC
mEos3.2	Reverse	Pβactin-TUBB2a-mEos3.2-mEos3.2-mEos3.2	Linker 2	TCCACCACTTGATCCACCAGATCTTCGTCTGGCATTGTCAGG
mEos3.2	Forward	Pβactin-TUBB2a-mEos3.2-mEos3.2-mEos3.2	Linker 2	TCTGGTGGATCAAGTGGTGGAATGAGTGCGATTAAGCCAGAC
mEos3.2	Reverse	Pβactin-TUBB2a-mEos3.2-mEos3.2-mEos3.2	Linker 3	AGAACTACCACCACCTCCAGATCGTCTGGCATTGTCAGG
mEos3.2	Forward	Pβactin-TUBB2a-mEos3.2-mEos3.2-mEos3.2	Linker 3	TCTGGAGGTGGTGGTAGTTCTATGAGTGCGATTAAGCCAGAC
KIF1a motor	Forward	Pβactin-KIF1amotor-mScarlet-FKBP	Pβactin upstream	CTCTGTTCCTCCGCAGCCCCCAAGCTAGCATGGCTGGGGCCTC
KIF1a motor	Reverse	Pβactin-KIF1amotor-mScarlet-FKBP	Linker 1	ACTAGAACCTCCTGAACTTCCATTGGTCATGTCAGTGATATCG
KIF13a motor	Forward	Pβactin-KIF13amotor-mScarlet-FKBP	Pβactin upstream	CTCTGTTCCTCCGCAGCCCCCAAGCTAGCATGGCTGGGGCCTC
KIF13a motor	Reverse	Pβactin-KIF13amotor-mScarlet-FKBP	Linker 1	ACTAGAACCTCCTGAACTTCCCCTGTCGGGGGAG
KIFC1 motor	Forward	Pβactin-FKBP-Scarlet-KIFC1motor	Linker 2	TCTGGTGGATCAAGTGGTGGAATGGCAGGAGGGAAGAAACC
KIFC1 motor	Reverse	Pβactin-FKBP-Scarlet-KIFC1motor	Pβactin downstream2	GGTACCGTCGACTGCAGAATTCGAAGCTTTTAGGTGGCGACCGGTG
KIFC1 motor (N593K)	Reverse	Pβactin-FKBP-Scarlet-KIFC1motorN593K		CCATTAAGAGCAGCCTGTCCAC
KIFC1 motor (N593K)	Forward	Pβactin-FKBP-Scarlet-KIFC1motorN593K		AAACACAGGCCATTAAGAGCAGC
