# Supplementary material for: Microtubule retrograde flow retains neuronal polarization in a fluctuating state
Source: Sci Adv. 2022 Nov 4;8(44):eabo2336. doi: 10.1126/sciadv.abo2336 (PMC9635824; doi:10.1126/sciadv.abo2336)
Supplement: Supplementary file 3 — Movies S1 to S22 [file sciadv.abo2336_movies_s1_to_s22.zip]

Archive with 22 entries (22 files):
- sciadv.abo2336_movie_s1.mp4
- sciadv.abo2336_movie_s2.mp4
- sciadv.abo2336_movie_s3.mp4
- sciadv.abo2336_movie_s4.mp4
- sciadv.abo2336_movie_s5.mp4
- sciadv.abo2336_movie_s6.mp4
- sciadv.abo2336_movie_s7.mp4
- sciadv.abo2336_movie_s8.mp4
- sciadv.abo2336_movie_s9.mp4
- sciadv.abo2336_movie_s10.mp4
- sciadv.abo2336_movie_s11.mp4
- sciadv.abo2336_movie_s12.mp4
- sciadv.abo2336_movie_s13.mp4
- sciadv.abo2336_movie_s14.mp4
- sciadv.abo2336_movie_s15.mp4
- sciadv.abo2336_movie_s16.mp4
- sciadv.abo2336_movie_s17.mp4
- sciadv.abo2336_movie_s18.mp4
- sciadv.abo2336_movie_s19.mp4
- sciadv.abo2336_movie_s20.mp4
- sciadv.abo2336_movie_s21.mp4
- sciadv.abo2336_movie_s22.mp4
